# Supplementary material for: Position‐dependent offset corrections for ring applicator reconstruction in cervical cancer brachytherapy
Source: J Appl Clin Med Phys. 2025 Mar 19;26(6):e70079. doi: 10.1002/acm2.70079 (PMC12148795; doi:10.1002/acm2.70079)
Supplement: Supplementary file 1 — Supporting Information [file ACM2-26-e70079-s001.txt]

%% RingSolver v.1.0
% Copyright 2023 Leon G. Aldrovandi
%
% This program is free software: you can redistribute it and/or modify
% it under the terms of the GNU General Public License as published by
% the Free Software Foundation, either version 3 of the License, or
% (at your option) any later version.
%
% This program is distributed in the hope that it will be useful,
% but WITHOUT ANY WARRANTY; without even the implied warranty of
% MERCHANTABILITY or FITNESS FOR A PARTICULAR PURPOSE.  See the
% GNU General Public License for more details.
%
% You should have received a copy of the GNU General Public License
% along with this program.  If not, see <http://www.gnu.org/licenses/>

% RingSolver is a script to determine the optimum corrections for the 
% reconstructed dwell positions in a ring applicator. The script assumes 
% the use of the "Bidirectional source movement" method combined with the 
% tip redefinition global method.   

% Dialog box to request the offset values from the user
dlgtitle = 'Offsets';
prompt = ['Enter the offsets between measured and planned dwell positions. ' ...
    'Values must be in mm and separated by space (e.g 1.3 0.8 -1 -1.5 ...). ' ...
    'A positive offset means a delivered source position located more distally ' ...
    '(i.e. closer to the tip) than planned.'];

input = inputdlg(prompt,dlgtitle);
offsets = (str2num(input{1}))'; %column vector with the offsets between measured and planned dwell positions

N = length(offsets); %number of dwell positions
deltaOffset = offsets - [0; offsets(1:end-1)]; %offset in pos i - offset in pos (i-1)


%Create a matrix Comb with all possible combinations of 0s and 1s that
%(x_2,...,x_N) can take
Comb = dec2bin(0:2^(N-1)-1,N-1);

%Create matrix M of N rows and 2*N-1 cols corresponding to the system of
%eqs for x and mu
M_aux1 = diag(ones(1,N));
M_aux2 = zeros(N,N-1);
M_aux2(1,1) = 1;
M_aux2(2:end,:) = diag(-2*ones(1,N-1)) + diag(ones(1,N-2),1) + diag(ones(1,N-2),-1);
M=cat(2, M_aux1, M_aux2);

% F is the objective function. Then, there will be 2^(N-1) candidates to minimize F
F = zeros(1, 2^(N-1)); %to store the value of the objective function for each candidate

% x is an N-dimensional vector giving the correction required at each dwell
% position. On the other hand, X is a matrix of N x 2^(N-1) to store the
% value of x for each one of the 2^(N-1) candidates
X = zeros(N, 2^(N-1)); %to store the value of x for each candidate

for i = 1:2^(N-1) % 2^(N-1) candidates

    %impose a null value to x or mu based on the corresponding values of
    %Comb(i,:) and null the respective columns of M in a new matrix M_red
    M_red = M;
    idx_x_null = [];
    for j = 2:N
        if Comb(i,j-1) == '0' % x(j) is null
            idx_x_null = [idx_x_null, j];
            M_red(:,j) = zeros(N,1);
        else % mu(j-1) is null
            M_red(:,j+N-1) = zeros(N,1);
        end
    end

    %eliminate null cols from M_red to get a system of ecs of NxN
    k = 1;
    while k <= size(M_red,2)
        if M_red(:,k) == zeros(N,1)
            M_red(:,k) = [];
        else
            k = k + 1;
        end
    end

    %solve the eqs for the remaining (not null) x and mu (y = [x, mu])
    y = M_red \ deltaOffset;

    %if any of {x(i), mu(i), i=2, ...,N} is <0, then solution is not valid
    % and assign and infinite value to F
    if sum(y(2:end) < 0) > 0
        F(i) = inf;
    else
        %recover the values for x (including nulls)
        l = 1;
        for m = 1:N
            if ismember(m, idx_x_null)
                continue
            else
                X(m,i) = y(l);
                l = l + 1;
            end
        end

        %calculate correction delta to each dwell pos
        delta = zeros(N,1);
        for n = 1:N
            delta(n) = sum(X(1:n,i));
        end
        
        %calculate the value of objective function
        F(i) = 1/2 * (delta - offsets)' * (delta - offsets);
    end
end

%look for the optimum correction values and store them in vector x
[Fopt, idxOpt] = min(F);
x = X(:,idxOpt); %x for the optimal solution
x = round(x,1); %round the corrections to just one decimal place (i.e. tenth of mm)
% Dialog box to request the offset values from the user
dlgtitle = 'Corrections';
outputMessage = ['Optimal corrections (in mm) for each dwell position are given below.' ...
    'Corrections must be implemented in Eclipse in a distal-to-proximal order. ' ...
    'Here a correction > 0 means that the dwell position needs to be reconstructed more distally (i.e. ' ...
    'toward the lumen tip) than the initial position. The first correction can ' ...
    'be implemented by redefining the reconstructed applicator tip, while ' ...
    'the subsequent positions are corrected using the “Bidirectional source ' ...
    'movement" method'];
fieldsize = 1;
definput = string(mat2str(x')); %optimal corrections are given as default values in an input dialog box
inputdlg(outputMessage,dlgtitle,fieldsize,definput);
